# Supplementary material for: Genetic Characterization of Fungal Biodiversity in Storage Grains: Towards Enhancing Food Safety in Northern Uganda
Source: Microorganisms. 2021 Feb 14;9(2):383. doi: 10.3390/microorganisms9020383 (PMC7917641; doi:10.3390/microorganisms9020383)
Supplement: Supplementary file 1 [file microorganisms-09-00383-s001.zip]

Archive with 5 entries (5 files):
- supplementary/FigureS1.pdf
- supplementary/FigureS2.pdf
- supplementary/FigureS3.pdf
- supplementary/Supplementary Table S1.csv
- supplementary/Supplementary Table S2.xlsx
