# Supplementary material for: Genetic Characterization of Fungal Biodiversity in Storage Grains: Towards Enhancing Food Safety in Northern Uganda
Source: Microorganisms. 2021 Feb 14;9(2):383. doi: 10.3390/microorganisms9020383 (PMC7917641; doi:10.3390/microorganisms9020383)
Supplement: Supplementary file 1 [file microorganisms-09-00383-s001.zip › supplementary/Supplementary Table S1.csv]

District	Country of origin	Isolation source	NCBI accession for ITS	Isolate	NCBI accession for TEF gene	Genus identified	Species identified	FUM1 gene detection	FUM3 gene detection	Fumonisins absorbance reading	Fumonisins concentration	Fumonisins concentration	Fumonisins score of the isolates
Pader	Uganda: northern Uganda	Peanut	MW486492	UgH10	MT985508	fusarium	fusarium solani	negative	negative	NA	NA	NA	NA
Nwoya	Uganda: northern Uganda	Maize	MW486493	UgH12	MT985509	fusarium	fusarium solani	negative	negative	NA	NA	NA	NA
Omoro	Uganda: northern Uganda	Peanut	MW486494	UgC05	MT985507	fusarium	fusarium solani	negative	negative	NA	NA	NA	NA
Omoro	Uganda: northern Uganda	Peanut	MW486495	UgH09	MT985506	fusarium	fusarium solani	negative	negative	NA	NA	NA	NA
Lira	Uganda: northern Uganda	Millet	MW486512	UgA12	MT997142	fusarium	fusarium proliferatum	positive	positive	0.071	5.607750049	5.607750049	positive
Gulu	Uganda: northern Uganda	Millet	MW486513	UgD10	MT997143	fusarium	fusarium proliferatum	positive	positive	0.525	0.260399621	0.260399621	positive
Pader	Uganda: northern Uganda	Sorghum	MW486514	UgC09	MW053612	fusarium	fusarium equiseti	negative	negative	NA	NA	NA	NA
Nwoya	Uganda: northern Uganda	Peanut	MW486515	UgC11	MW053613	fusarium	fusarium equiseti	negative	negative	NA	NA	NA	NA
Gulu	Uganda: northern Uganda	Peanut	MW486516	UgD11	MW053614	fusarium	fusarium equiseti	negative	negative	NA	NA	NA	NA
Nwoya	Uganda: northern Uganda	Peanut	MW486517	UgE04	MW053615	fusarium	fusarium equiseti	negative	negative	NA	NA	NA	NA
Gulu	Uganda: northern Uganda	Peanut		UgE06	MW053616	fusarium	fusarium equiseti	negative	negative	NA	NA	NA	NA
Lira	Uganda: northern Uganda	Sorghum	MW486518	UgF02	MW053617	fusarium	fusarium equiseti	negative	negative	NA	NA	NA	NA
Nwoya	Uganda: northern Uganda	Peanut	MW486519	UgF06	MW053618	fusarium	fusarium equiseti	negative	negative	NA	NA	NA	NA
Nwoya	Uganda: northern Uganda	Maize	MW486520	UgF11	MW053619	fusarium	fusarium equiseti	negative	negative	NA	NA	NA	NA
Gulu	Uganda: northern Uganda	Maize	MW486521	UgG02	MW053620	fusarium	fusarium equiseti	negative	negative	NA	NA	NA	NA
Omoro	Uganda: northern Uganda	Peanut		UgA05	MW053621	fusarium	fusarium equiseti	negative	negative	NA	NA	NA	NA
Gulu	Uganda: northern Uganda	Maize	MW521145	UgA06	MW053622	fusarium	fusarium incarnatum	negative	negative	NA	NA	NA	NA
Kole	Uganda: northern Uganda	Sorghum	MW521146	UgG04	MW053623	fusarium	fusarium incarnatum	negative	negative	NA	NA	NA	NA
Kole	Uganda: northern Uganda	Sorghum	MW521147	UgG03	MW053624	fusarium	fusarium incarnatum	negative	negative	NA	NA	NA	NA
Gulu	Uganda: northern Uganda	Maize	MW521148	UgE12	MW053625	fusarium	fusarium incarnatum	negative	negative	NA	NA	NA	NA
Nwoya	Uganda: northern Uganda	Rice	MW521149	UgF12	MW053626	fusarium	fusarium incarnatum	negative	negative	NA	NA	NA	NA
Lira	Uganda: northern Uganda	Sorghum	MW521150	UgC10	MW053627	fusarium	fusarium incarnatum	negative	negative	NA	NA	NA	NA
Lira	Uganda: northern Uganda	Rice	MW521151	UgF05	MW053628	fusarium	fusarium incarnatum	negative	negative	NA	NA	NA	NA
Gulu	Uganda: northern Uganda	Maize	MW521152	UgB10	MW053629	fusarium	fusarium incarnatum	negative	negative	NA	NA	NA	NA
Nwoya	Uganda: northern Uganda	Maize	MW521153	UgC02	MW053630	fusarium	fusarium incarnatum	negative	negative	NA	NA	NA	NA
Lira	Uganda: northern Uganda	Sorghum		UgE03	MW053631	fusarium	fusarium incarnatum	negative	negative	NA	NA	NA	NA
Nwoya	Uganda: northern Uganda	Maize	MW521154	UgE11	MW053632	fusarium	fusarium incarnatum	negative	negative	NA	NA	NA	NA
Nwoya	Uganda: northern Uganda	Millet	MW521155	UgF08	MW053633	fusarium	fusarium incarnatum	negative	negative	NA	NA	NA	NA
Lira	Uganda: northern Uganda	Sorghum	MW521156	UgG09	MW053634	fusarium	fusarium incarnatum	negative	negative	NA	NA	NA	NA
Lira	Uganda: northern Uganda	Rice		UgH03	MW053635	fusarium	fusarium incarnatum	negative	negative	NA	NA	NA	NA
Omoro	Uganda: northern Uganda	Millet	MW521157	UgB12	MW053636	fusarium	fusarium incarnatum	negative	negative	NA	NA	NA	NA
Kitgum	Uganda: northern Uganda	Sorghum	MW521158	UgD02	MW053637	fusarium	fusarium incarnatum	negative	negative	NA	NA	NA	NA
Pader	Uganda: northern Uganda	Sorghum	MW521159	UgF03	MW053638	fusarium	fusarium incarnatum	negative	negative	NA	NA	NA	NA
Oyam	Uganda: northern Uganda	Millet	MW521160	UgG08	MW053639	fusarium	fusarium incarnatum	negative	negative	NA	NA	NA	NA
Nwoya	Uganda: northern Uganda	Millet	MW521161	UgA11	MW053640	fusarium	fusarium incarnatum	negative	negative	NA	NA	NA	NA
Kole	Uganda: northern Uganda	Maize	MW486496	UgA09	MW123037	fusarium	fusarium andiyazi	positive	positive	0.053	7.616128165	7.616128165	positive
Gulu	Uganda: northern Uganda	Peanut	MW486497	UgD09	MW123038	fusarium	fusarium andiyazi	positive	positive	0.283	1.021398841	1.021398841	positive
Gulu	Uganda: northern Uganda	Maize	MW486498	UgB02	MW123039	fusarium	fusarium andiyazi	positive	negative	NA	NA	NA	NA
Nwoya	Uganda: northern Uganda	Maize	MW486499	UgB07	MW123040	fusarium	fusarium andiyazi	positive	positive	NA	NA	NA	NA
Nwoya	Uganda: northern Uganda	Maize	MW486500	UgD06	MW123041	fusarium	fusarium andiyazi	positive	positive	NA	NA	NA	NA
Kitgum	Uganda: northern Uganda	Sorghum	MW486501	UgE05	MW123042	fusarium	fusarium andiyazi	positive	positive	0.734	<LOD (0.20ppm)	0	negative
Gulu	Uganda: northern Uganda	Maize	MW486502	UgG05	MW123043	fusarium	fusarium andiyazi	positive	negative	0.053	7.616128165	7.616128165	positive
Gulu	Uganda: northern Uganda	Maize		UgH08	MW123044	fusarium	fusarium andiyazi	negative	negative	NA	NA	NA	NA
Gulu	Uganda: northern Uganda	Millet	MW486503	UgG06	XXXX	fusarium	fusarium andiyazi	negative	negative	NA	NA	NA	NA
Gulu	Uganda: northern Uganda	Maize	MW486504	UgH06	XXXX	fusarium	fusarium andiyazi	negative	negative	NA	NA	NA	NA
Gulu	Uganda: northern Uganda	Maize	MW526964	UgA07	MW123010	fusarium	fusarium verticilliodes	positive	positive	0.056	7.193947232	7.193947232	positive
Gulu	Uganda: northern Uganda	Sorghum	MW526965	UgB06		fusarium	fusarium verticilliodes	positive	positive	0.045	9.009988106	9.009988106	positive
Nwoya	Uganda: northern Uganda	Maize		UgB03	MW123011	fusarium	fusarium verticilliodes	positive	positive	0.048	8.434103653	8.434103653	positive
Lira	Uganda: northern Uganda	Simsim	MW526966	UgE08	MW123012	fusarium	fusarium verticilliodes	positive	positive	0.047	8.618081857	8.618081857	positive
Pader	Uganda: northern Uganda	Peanut	MW526967	UgF09	MW123013	fusarium	fusarium verticilliodes	positive	positive	0.107	3.585206028	3.585206028	positive
Nwoya	Uganda: northern Uganda	Maize	MW526968	UgA01	MW123014	fusarium	fusarium verticilliodes	positive	positive	0.353	0.699122165	0.699122165	positive
Gulu	Uganda: northern Uganda	Maize	MW526969	UgA02	MW123015	fusarium	fusarium verticilliodes	positive	positive	0.047	8.618081857	8.618081857	positive
Lira	Uganda: northern Uganda	Maize	MW526970	UgA03	MW123016	fusarium	fusarium verticilliodes	positive	positive	0.718	<LOD (0.20ppm)	0	negative
Gulu	Uganda: northern Uganda	Maize		UgB01	MW123017	fusarium	fusarium verticilliodes	positive	positive	0.052	7.767422661	7.767422661	positive
Kole	Uganda: northern Uganda	Millet	MW526971	UgB04	MW123018	fusarium	fusarium verticilliodes	positive	positive	NA	NA	NA	NA
Pader	Uganda: northern Uganda	Maize	MW526972	UgB05	MW123019	fusarium	fusarium verticilliodes	positive	negative	NA	NA	NA	NA
Gulu	Uganda: northern Uganda	Maize		UgB09	MW123020	fusarium	fusarium verticilliodes	positive	positive	NA	NA	NA	NA
oyam	Uganda: northern Uganda	Sorghum	MW526973	UgB11	MW123021	fusarium	fusarium verticilliodes	positive	positive	0.047	8.618081857	8.618081857	positive
Nwoya	Uganda: northern Uganda	Rice	MW526974	UgC01	MW123022	fusarium	fusarium verticilliodes	positive	positive	0.049	8.257466268	8.257466268	positive
Lira	Uganda: northern Uganda	Millet		UgC03	MW123023	fusarium	fusarium verticilliodes	positive	positive	0.049	8.257466268	8.257466268	positive
Omoro	Uganda: northern Uganda	Maize	MW526975	UgC06	MW123024	fusarium	fusarium verticilliodes	positive	positive	0.047	8.618081857	8.618081857	positive
Kole	Uganda: northern Uganda	Sorghum	MW526976	UgC12	MW123025	fusarium	fusarium verticilliodes	positive	positive	0.053	7.616128165	7.616128165	positive
Nwoya	Uganda: northern Uganda	Maize	MW526977	UgD01	MW123026	fusarium	fusarium verticilliodes	positive	positive	0.671	<LOD (0.20ppm)	0	negative
Gulu	Uganda: northern Uganda	Maize	MW526978	UgD05	MW123027	fusarium	fusarium verticilliodes	positive	positive	0.05	8.08773554	8.08773554	positive
Pader	Uganda: northern Uganda	Maize	MW526979	UgE10	MW123028	fusarium	fusarium verticilliodes	positive	positive	0.051	7.924511	7.924511	positive
Gulu	Uganda: northern Uganda	Maize	MW526980	UgF10	MW123029	fusarium	fusarium verticilliodes	positive	positive	0.053	7.616128165	7.616128165	positive
Omoro	Uganda: northern Uganda	Maize	MW526981	UgG10	MW123030	fusarium	fusarium verticilliodes	positive	positive	0.047	8.618081857	8.618081857	positive
Lamwo	Uganda: northern Uganda	Maize	MW526982	UgG11	MW123031	fusarium	fusarium verticilliodes	positive	positive	0.21	1.576094309	1.576094309	positive
Gulu	Uganda: northern Uganda	Maize		UgH04	MW123032	fusarium	fusarium verticilliodes	positive	positive	0.051	7.924511	7.924511	positive
Omoro	Uganda: northern Uganda	Maize	MW526983	UgH05	MW123033	fusarium	fusarium verticilliodes	positive	positive	0.049	8.257466268	8.257466268	positive
Nwoya	Uganda: northern Uganda	Sorghum		UgH11	MW123034	fusarium	fusarium verticilliodes	positive	positive	0.054	7.470310249	7.470310249	positive
Kitgum	Uganda: northern Uganda	Sorghum	MW486523	UgA10	MW123035	fusarium	fusarium thapsinum	negative	negative	NA	NA	NA	NA
Kole	Uganda: northern Uganda	Simsim		UgD03	MW123036	fusarium	fusarium thapsinum	negative	negative	NA	NA	NA	NA
Gulu	Uganda: northern Uganda	Maize	MW486505	UgH01	XXXX	fusarium	fusarium andiyazi	positive	positive	0.356	0.68803921	0.68803921	positive
Lira	Uganda: northern Uganda	Maize	MW486506	UgE07	short sequence	fusarium	fusarium andiyazi	positive	positive	0.046	8.809872368	8.809872368	positive
Lira	Uganda: northern Uganda	Sorghum	MW486507	UgE09	short sequence	fusarium	fusarium andiyazi	positive	positive	0.054	7.470310249	7.470310249	positive
Nwoya	Uganda: northern Uganda	Millet	MW486508	UgD12	XXXX	fusarium	fusarium andiyazi	positive	positive	0.048	8.434103653	8.434103653	positive
Gulu	Uganda: northern Uganda	Sorghum		UgA08	NO SEQUENCE	fusarium	NO SEQUENCE	negative	negative	NA	NA	NA	NA
Nwoya	Uganda: northern Uganda	Maize	MW526984	UgC07	short sequence	fusarium	fusarium verticilliodes	positive	positive	NA	NA	NA	NA
Gulu	Uganda: northern Uganda	Maize		UgC08	short sequence	fusarium	fusarium verticilliodes	positive	positive	NA	NA	NA	NA
Kole	Uganda: northern Uganda	Sorghum		UgD07	NO SEQUENCE	fusarium	NO SEQUENCE	negative	negative	NA	NA	NA	NA
Lira	Uganda: northern Uganda	Sorghum		UgE02	NO SEQUENCE	fusarium	fusarium verticilliodes	positive	positive	NA	NA	NA	NA
Gulu	Uganda: northern Uganda	Maize		UgF01	short sequence	fusarium	NO SEQUENCE	positive	negative	NA	NA	NA	NA
Nwoya	Uganda: northern Uganda	Rice	MW526985	UgF04	short sequence	fusarium	fusarium verticilliodes	positive	positive	0.049	8.257466268	8.257466268	positive
Nwoya	Uganda: northern Uganda	Maize		UgF07	short sequence	fusarium	fusarium andiyazi	negative	negative	NA	NA	NA	NA
Kole	Uganda: northern Uganda	Maize		UgG01	short sequence	fusarium	NO SEQUENCE	negative	negative	NA	NA	NA	NA
Nwoya	Uganda: northern Uganda	Maize		UgA04	MW450867	Trichoderma	Trichoderma gamsii	negative	negative	NA	NA	NA	NA
Gulu	Uganda: northern Uganda	Sorghum		UgD04	MW450868	Aspergillus	Aspergillus flavus	negative	negative	NA	NA	NA	NA
Gulu	Uganda: northern Uganda	Maize	MW526986	UgB08		fusarium	fusarium verticilliodes	negative	positive	0.726	<LOD (0.20ppm)	0	negative
Gulu	Uganda: northern Uganda	Maize	MW526987	UgC04		fusarium	fusarium verticilliodes	positive	positive	0.047	8.618081857	8.618081857	positive
Lira	Uganda: northern Uganda	Millet	MW521162	UgD08	short sequence	fusarium	fusarium incarnatum	negative	negative	NA	NA	NA	NA
Gulu	Uganda: northern Uganda	Maize	MW486509	UgE01	XXXX	fusarium	fusarium andiyazi	negative	negative	NA	NA	NA	NA
Lira	Uganda: northern Uganda	Sorghum	MW486522	UgG07		fusarium	fusarium equiseti	negative	negative	NA	NA	NA	NA
Omoro	Uganda: northern Uganda	Maize	MW486510	UgG12	XXXX	fusarium	fusarium andiyazi	negative	negative	NA	NA	NA	NA
Nwoya	Uganda: northern Uganda	Millet	MW486511	UgH02	XXXX	fusarium	fusarium andiyazi	negative	negative	NA	NA	NA	NA
Pader	Uganda: northern Uganda	Sorghum		UgH07	short sequence	fusarium	fusarium incarnatum	negative	negative	NA	NA	NA	NA
Gulu	Uganda: northern Uganda	maize	MW426278	UgN1		Lasiodiplodia	NA	NA	NA	NA	NA	NA	NA
Nwoya	Uganda: northern Uganda	sorghum	MW450688	UgN2		Curvularia	NA	NA	NA	NA	NA	NA	NA
Nwoya	Uganda: northern Uganda	peanut	MW426294	UgN3		Bipolaris	NA	NA	NA	NA	NA	NA	NA
oyam	Uganda: northern Uganda	na	MW450788	UgN4		Epicoccum	NA	NA	NA	NA	NA	NA	NA
Kole	Uganda: northern Uganda	sorghum	MW450689	UgN5		Curvularia	NA	NA	NA	NA	NA	NA	NA
Nwoya	Uganda: northern Uganda	maize	MW426279	UgN6		Lasiodiplodia	NA	NA	NA	NA	NA	NA	NA
Pader	Uganda: northern Uganda	maize	MW450865	UgN7		Trametes	NA	NA	NA	NA	NA	NA	NA
Gulu	Uganda: northern Uganda	rice	MW450852	UgN8		Periconia	NA	NA	NA	NA	NA	NA	NA
Omoro	Uganda: northern Uganda	maize	MW450789	UgN9		Epicoccum	NA	NA	NA	NA	NA	NA	NA
Gulu	Uganda: northern Uganda	maize	MW450790	UgN10		Epicoccum	NA	NA	NA	NA	NA	NA	NA
Omoro	Uganda: northern Uganda	millet	MW450667	UgN11		Cladosporium	NA	NA	NA	NA	NA	NA	NA
Kitgum	Uganda: northern Uganda	millet	MW450690	UgN12		Curvularia	NA	NA	NA	NA	NA	NA	NA
Nwoya	Uganda: northern Uganda	peanut	MW450821	UgN13		Macrophomina	NA	NA	NA	NA	NA	NA	NA
Kitgum	Uganda: northern Uganda	maize	MW450845	UgN14		Nigrospora	NA	NA	NA	NA	NA	NA	NA
Nwoya	Uganda: northern Uganda	maize	MW426280	UgN15		Lasiodiplodia	NA	NA	NA	NA	NA	NA	NA
Nwoya	Uganda: northern Uganda	millet	MW426295	UgN16		Bipolaris	NA	NA	NA	NA	NA	NA	NA
Lira	Uganda: northern Uganda	millet	MW450866	UgN17		Trametes	NA	NA	NA	NA	NA	NA	NA
Lira	Uganda: northern Uganda	rice	MW450791	UgN19		Epicoccum	NA	NA	NA	NA	NA	NA	NA
Nwoya	Uganda: northern Uganda	peanut	MW426281	UgN20		Lasiodiplodia	NA	NA	NA	NA	NA	NA	NA
Kole	Uganda: northern Uganda	sorghum	MW426296	UgN21		Bipolaris	NA	NA	NA	NA	NA	NA	NA
Omoro	Uganda: northern Uganda	maize	MW426282	UgN22		Lasiodiplodia	NA	NA	NA	NA	NA	NA	NA
Lamwo	Uganda: northern Uganda	sorghum	MW450691	UgN23		Curvularia	NA	NA	NA	NA	NA	NA	NA
Lamwo	Uganda: northern Uganda	sorghum	MW450692	UgN24		Curvularia	NA	NA	NA	NA	NA	NA	NA
Gulu	Uganda: northern Uganda	peanut	MW450822	UgN25		Macrophomina	NA	NA	NA	NA	NA	NA	NA
Gulu	Uganda: northern Uganda	maize	MW450792	UgN26		Epicoccum	NA	NA	NA	NA	NA	NA	NA
Nwoya	Uganda: northern Uganda	maize	MW426283	UgN27		Lasiodiplodia	NA	NA	NA	NA	NA	NA	NA
Kole	Uganda: northern Uganda	millet	MW450793	UgN28		Epicoccum	NA	NA	NA	NA	NA	NA	NA
Nwoya	Uganda: northern Uganda	maize	MW426297	UgN29		Bipolaris	NA	NA	NA	NA	NA	NA	NA
Gulu	Uganda: northern Uganda	maize	MW450794	UgN30		Epicoccum	NA	NA	NA	NA	NA	NA	NA
Omoro	Uganda: northern Uganda	rice	MW450693	UgN31		Curvularia	NA	NA	NA	NA	NA	NA	NA
Lira	Uganda: northern Uganda	maize	MW450694	UgN32		Curvularia	NA	NA	NA	NA	NA	NA	NA
Nwoya	Uganda: northern Uganda	maize	MW450778	UgN33		Diaporthe	NA	NA	NA	NA	NA	NA	NA
Lamwo	Uganda: northern Uganda	maize	MW426298	UgN34		Bipolaris	NA	NA	NA	NA	NA	NA	NA
Kole	Uganda: northern Uganda	sorghum	MW426299	UgN35		Bipolaris	NA	NA	NA	NA	NA	NA	NA
Kole	Uganda: northern Uganda	millet	MW426300	UgN36		Bipolaris	NA	NA	NA	NA	NA	NA	NA
Pader	Uganda: northern Uganda	peanut	MW450823	UgN37		Macrophomina	NA	NA	NA	NA	NA	NA	NA
Gulu	Uganda: northern Uganda	maize	MW426284	UgN38		Lasiodiplodia	NA	NA	NA	NA	NA	NA	NA
Omoro	Uganda: northern Uganda	millet	MW450695	UgN39		Curvularia	NA	NA	NA	NA	NA	NA	NA
Pader	Uganda: northern Uganda	maize	MW426301	UgN40		Bipolaris	NA	NA	NA	NA	NA	NA	NA
Omoro	Uganda: northern Uganda	rice	MW426302	UgN41		Bipolaris	NA	NA	NA	NA	NA	NA	NA
Gulu	Uganda: northern Uganda	sorghum	MW450818	UgN42		Exserohilum	NA	NA	NA	NA	NA	NA	NA
Gulu	Uganda: northern Uganda	maize	MW450853	UgN43		Sarocladium	NA	NA	NA	NA	NA	NA	NA
Lira	Uganda: northern Uganda	sorghum	MW426303	UgN44		Bipolaris	NA	NA	NA	NA	NA	NA	NA
Omoro	Uganda: northern Uganda	millet	MW426304	UgN45		Bipolaris	NA	NA	NA	NA	NA	NA	NA
Lira	Uganda: northern Uganda	rice	MW426305	UgN46		Bipolaris	NA	NA	NA	NA	NA	NA	NA
Lira	Uganda: northern Uganda	maize	MW426306	UgN47		Bipolaris	NA	NA	NA	NA	NA	NA	NA
Pader	Uganda: northern Uganda	sorghum	MW450795	UgN48		Epicoccum	NA	NA	NA	NA	NA	NA	NA
Lamwo	Uganda: northern Uganda	sorghum	MW450796	UgN49		Epicoccum	NA	NA	NA	NA	NA	NA	NA
Omoro	Uganda: northern Uganda	millet	MW426307	UgN50		Bipolaris	NA	NA	NA	NA	NA	NA	NA
Pader	Uganda: northern Uganda	peanut	MW450668	UgN51		Cladosporium	NA	NA	NA	NA	NA	NA	NA
Kitgum	Uganda: northern Uganda	maize	MW450696	UgN52		Curvularia	NA	NA	NA	NA	NA	NA	NA
Nwoya	Uganda: northern Uganda	rice	MW450797	UgN53		Epicoccum	NA	NA	NA	NA	NA	NA	NA
Kitgum	Uganda: northern Uganda	sorghum	MW450697	UgN54		Curvularia	NA	NA	NA	NA	NA	NA	NA
Gulu	Uganda: northern Uganda	maize	MW450854	UgN55		Sarocladium	NA	NA	NA	NA	NA	NA	NA
Omoro	Uganda: northern Uganda	rice	MW426308	UgN56		Bipolaris	NA	NA	NA	NA	NA	NA	NA
Gulu	Uganda: northern Uganda	maize	MW450798	UgN57		Epicoccum	NA	NA	NA	NA	NA	NA	NA
Nwoya	Uganda: northern Uganda	sorghum	MW450698	UgN58		Curvularia	NA	NA	NA	NA	NA	NA	NA
oyam	Uganda: northern Uganda	millet	MW426285	UgN59		Lasiodiplodia	NA	NA	NA	NA	NA	NA	NA
Omoro	Uganda: northern Uganda	millet	MW426309	UgN60		Bipolaris	NA	NA	NA	NA	NA	NA	NA
Nwoya	Uganda: northern Uganda	millet	MW426310	UgN61		Bipolaris	NA	NA	NA	NA	NA	NA	NA
Omoro	Uganda: northern Uganda	millet	MW450699	UgN62		Curvularia	NA	NA	NA	NA	NA	NA	NA
Nwoya	Uganda: northern Uganda	sorghum	MW450700	UgN63		Curvularia	NA	NA	NA	NA	NA	NA	NA
Gulu	Uganda: northern Uganda	rice	MW426311	UgN64		Bipolaris	NA	NA	NA	NA	NA	NA	NA
Lira	Uganda: northern Uganda	sorghum	MW450799	UgN65		Epicoccum	NA	NA	NA	NA	NA	NA	NA
