# Supplementary material for: Genetic Characterization of Fungal Biodiversity in Storage Grains: Towards Enhancing Food Safety in Northern Uganda
Source: Microorganisms. 2021 Feb 14;9(2):383. doi: 10.3390/microorganisms9020383 (PMC7917641; doi:10.3390/microorganisms9020383)
Supplement: Supplementary file 1 [file microorganisms-09-00383-s001.zip › supplementary/Supplementary Table S2.xlsx]

## Sheet: fusarium verticillioides
Species	Isolates	Country of origin	Haplotype group	FUM1 gene detection	FUM3 gene detection	Fumonisins absorbance reading	Fumonisins concentration	Fumonisins concentration	Fumonisins score of the isolates
fusarium verticillioides	LC427949.1	Kenya	haplotype1	NA	NA	NA	NA	NA	NA
fusarium verticillioides	LC427948.1	Kenya	haplotype1	NA	NA	NA	NA	NA	NA
fusarium verticillioides	LC427946.1	Kenya	haplotype1	NA	NA	NA	NA	NA	NA
fusarium verticillioides	LC427945.1	Kenya	haplotype1	NA	NA	NA	NA	NA	NA
fusarium verticillioides	LC427944.1	Kenya	haplotype1	NA	NA	NA	NA	NA	NA
fusarium verticillioides	LC427942.1	Kenya	haplotype1	NA	NA	NA	NA	NA	NA
fusarium verticillioides	LC427941.1	Kenya	haplotype1	NA	NA	NA	NA	NA	NA
fusarium verticillioides	UgA07	Uganda	haplotype1	positive	positive	0.056	7.19395	7.19395	positive
fusarium verticillioides	UgB03	Uganda	haplotype1	positive	positive	0.048	8.4341	8.4341	positive
fusarium verticillioides	UgF09	Uganda	haplotype1	positive	positive	0.107	3.58521	3.58521	positive
fusarium verticillioides	UgA01	Uganda	haplotype1	positive	positive	0.353	0.699122	0.699122	positive
fusarium verticillioides	UgA03	Uganda	haplotype1	positive	positive	0.718	<LOD (0.20ppm)	0	negative
fusarium verticillioides	UgB04	Uganda	haplotype1	positive	positive	NA	NA	NA	NA
fusarium verticillioides	UgB05	Uganda	haplotype1	positive	negative	NA	NA	NA	NA
fusarium verticillioides	UgB09	Uganda	haplotype1	positive	positive	NA	NA	NA	NA
fusarium verticillioides	UgE10	Uganda	haplotype1	positive	positive	0.051	7.92451	7.92451	positive
fusarium verticillioides	UgF10	Uganda	haplotype1	positive	positive	0.053	7.61613	7.61613	positive
fusarium verticillioides	UgG10	Uganda	haplotype1	positive	positive	0.047	8.61808	8.61808	positive
fusarium verticillioides	UgH04	Uganda	haplotype1	positive	positive	0.051	7.92451	7.92451	positive
fusarium verticillioides	JQ026486.1	Uganda	haplotype1	NA	NA	NA	NA	NA	NA
fusarium verticillioides	JQ026484.1	Uganda	haplotype1	NA	NA	NA	NA	NA	NA
fusarium verticillioides	JQ026482.1	Uganda	haplotype1	NA	NA	NA	NA	NA	NA
fusarium verticillioides	JQ026481.1	Uganda	haplotype1	NA	NA	NA	NA	NA	NA
fusarium verticillioides	JQ026480.1	Uganda	haplotype1	NA	NA	NA	NA	NA	NA
fusarium verticillioides	JQ026476.1	Uganda	haplotype1	NA	NA	NA	NA	NA	NA
fusarium verticillioides	MK560264.1	China	haplotype1	NA	NA	NA	NA	NA	NA
fusarium verticillioides	MG826859.1	USA	haplotype1	NA	NA	NA	NA	NA	NA
fusarium verticillioides	KX681496.1	USA	haplotype1	NA	NA	NA	NA	NA	NA
fusarium verticillioides	JX269007.1	USA	haplotype1	NA	NA	NA	NA	NA	NA
fusarium verticillioides	MH496632.1	USA	haplotype1	NA	NA	NA	NA	NA	NA
fusarium verticillioides	MH496631.1	USA	haplotype1	NA	NA	NA	NA	NA	NA
fusarium verticillioides	MH496630.1	USA	haplotype1	NA	NA	NA	NA	NA	NA
fusarium verticillioides	MT095057.1	USA	haplotype1	NA	NA	NA	NA	NA	NA
fusarium verticillioides	MF803751.1	China	haplotype1	NA	NA	NA	NA	NA	NA
fusarium verticillioides	KX281181.1	China	haplotype1	NA	NA	NA	NA	NA	NA
fusarium verticillioides	KT276997.1	Italy	haplotype1	NA	NA	NA	NA	NA	NA
fusarium verticillioides	KT276996.1	Italy	haplotype1	NA	NA	NA	NA	NA	NA
fusarium verticillioides	KJ865540.1	Italy	haplotype1	NA	NA	NA	NA	NA	NA
fusarium verticillioides	KJ865538.1	Italy	haplotype1	NA	NA	NA	NA	NA	NA
fusarium verticillioides	KJ865536.1	Italy	haplotype1	NA	NA	NA	NA	NA	NA
fusarium verticillioides	KJ865535.1	Italy	haplotype1	NA	NA	NA	NA	NA	NA
fusarium verticillioides	MG550944.1	Argentina	haplotype1	NA	NA	NA	NA	NA	NA
fusarium verticillioides	KJ865537.1	Italy	haplotype1	NA	NA	NA	NA	NA	NA
fusarium verticillioides	MG550939.1	Argentina	haplotype1	NA	NA	NA	NA	NA	NA
fusarium verticillioides	LC177265.1	Japan	haplotype1	NA	NA	NA	NA	NA	NA
fusarium verticillioides	MN861793.1	Spain	haplotype1	NA	NA	NA	NA	NA	NA
fusarium verticillioides	MN861792.1	Spain	haplotype1	NA	NA	NA	NA	NA	NA
fusarium verticillioides	MN861789.1	Spain	haplotype1	NA	NA	NA	NA	NA	NA
fusarium verticillioides	MN861784.1	Spain	haplotype1	NA	NA	NA	NA	NA	NA
fusarium verticillioides	MN861782.1	Spain	haplotype1	NA	NA	NA	NA	NA	NA
fusarium verticillioides	MN861781.1	Spain	haplotype1	NA	NA	NA	NA	NA	NA
fusarium verticillioides	MN861780.1	Spain	haplotype1	NA	NA	NA	NA	NA	NA
fusarium verticillioides	MN861777.1	Spain	haplotype1	NA	NA	NA	NA	NA	NA
fusarium verticillioides	MN861771.1	Spain	haplotype1	NA	NA	NA	NA	NA	NA
fusarium verticillioides	MN861770.1	Spain	haplotype1	NA	NA	NA	NA	NA	NA
fusarium verticillioides	MN861762.1	Spain	haplotype1	NA	NA	NA	NA	NA	NA
fusarium verticillioides	KJ865541.1	France	haplotype1	NA	NA	NA	NA	NA	NA
fusarium verticillioides	KJ865539.1	France	haplotype1	NA	NA	NA	NA	NA	NA
fusarium verticillioides	MN861772.1	Spain	haplotype1	NA	NA	NA	NA	NA	NA
fusarium verticillioides	MG550956.1	Argentina	haplotype1	NA	NA	NA	NA	NA	NA
fusarium verticillioides	MG550947.1	Argentina	haplotype1	NA	NA	NA	NA	NA	NA
fusarium verticillioides	MG550926.1	Argentina	haplotype1	NA	NA	NA	NA	NA	NA
fusarium verticillioides	MG550923.1	Argentina	haplotype1	NA	NA	NA	NA	NA	NA
fusarium verticillioides	MG550922.1	Argentina	haplotype1	NA	NA	NA	NA	NA	NA
fusarium verticillioides	LC427943.1	Kenya	haplotype2	NA	NA	NA	NA	NA	NA
fusarium verticillioides	JQ026494.1	Uganda	haplotype2	NA	NA	NA	NA	NA	NA
fusarium verticillioides	UgB08	Uganda	haplotype2	negative	positive	0.726	<LOD (0.20ppm)	0	negative
fusarium verticillioides	UgC01	Uganda	haplotype2	positive	positive	0.049	8.25747	8.25747	positive
fusarium verticillioides	UgD01	Uganda	haplotype2	positive	positive	0.671	<LOD (0.20ppm)	0	negative
fusarium verticillioides	UgD05	Uganda	haplotype2	positive	positive	0.05	8.08774	8.08774	positive
fusarium verticillioides	UgH11	Uganda	haplotype2	positive	positive	0.054	7.47031	7.47031	positive
fusarium verticillioides	JQ026483.1	Uganda	haplotype2	NA	NA	NA	NA	NA	NA
fusarium verticillioides	MG588058.1	South africa	haplotype2	NA	NA	NA	NA	NA	NA
fusarium verticillioides	MH931254.1	Kenya	haplotype3	NA	NA	NA	NA	NA	NA
fusarium verticillioides	MH910615.1	Kenya	haplotype3	NA	NA	NA	NA	NA	NA
fusarium verticillioides	MK738108.1	China	haplotype3	NA	NA	NA	NA	NA	NA
fusarium verticillioides	MK560263.1	China	haplotype3	NA	NA	NA	NA	NA	NA
fusarium verticillioides	KY556694.1	India	haplotype3	NA	NA	NA	NA	NA	NA
fusarium verticillioides	KY512559.1	India	haplotype3	NA	NA	NA	NA	NA	NA
fusarium verticillioides	JX971220.2	India	haplotype3	NA	NA	NA	NA	NA	NA
fusarium verticillioides	JX944775.2	India	haplotype3	NA	NA	NA	NA	NA	NA
fusarium verticillioides	MN657277.1	India	haplotype3	NA	NA	NA	NA	NA	NA
fusarium verticillioides	MN657276.1	India	haplotype3	NA	NA	NA	NA	NA	NA
fusarium verticillioides	MN657275.1	India	haplotype3	NA	NA	NA	NA	NA	NA
fusarium verticillioides	MN657274.1	India	haplotype3	NA	NA	NA	NA	NA	NA
fusarium verticillioides	MN657269.1	India	haplotype3	NA	NA	NA	NA	NA	NA
fusarium verticillioides	MN657267.1	India	haplotype3	NA	NA	NA	NA	NA	NA
fusarium verticillioides	JX964738.2	India	haplotype3	NA	NA	NA	NA	NA	NA
fusarium verticillioides	JQ026495.1	Uganda	haplotype4	NA	NA	NA	NA	NA	NA
fusarium verticillioides	JQ026492.1	Uganda	haplotype4	NA	NA	NA	NA	NA	NA
fusarium verticillioides	UgA02	Uganda	haplotype4	positive	positive	0.047	8.61808	8.61808	positive
fusarium verticillioides	UgG11	Uganda	haplotype4	positive	positive	0.21	1.57609	1.57609	positive
fusarium verticillioides	JQ026479.1	Uganda	haplotype4	NA	NA	NA	NA	NA	NA
fusarium verticillioides	JQ026478.1	Uganda	haplotype4	NA	NA	NA	NA	NA	NA
fusarium verticillioides	JQ026477.1	Uganda	haplotype4	NA	NA	NA	NA	NA	NA
fusarium verticillioides	MK560262.1	China	haplotype4	NA	NA	NA	NA	NA	NA
fusarium verticillioides	MK560261.1	China	haplotype4	NA	NA	NA	NA	NA	NA
fusarium verticillioides	MK560260.1	China	haplotype4	NA	NA	NA	NA	NA	NA
fusarium verticillioides	MG550949.1	Argentina	haplotype4	NA	NA	NA	NA	NA	NA
fusarium verticillioides	MN861791.1	Spain	haplotype4	NA	NA	NA	NA	NA	NA
fusarium verticillioides	MN861763.1	Spain	haplotype4	NA	NA	NA	NA	NA	NA
fusarium verticillioides	KJ865542.1	Germany	haplotype4	NA	NA	NA	NA	NA	NA
fusarium verticillioides	FN252384.1	Ghana	haplotype4	NA	NA	NA	NA	NA	NA
fusarium verticillioides	MG550952.1	Argentina	haplotype4	NA	NA	NA	NA	NA	NA
fusarium verticillioides	JQ026493.1	Uganda	haplotype5	NA	NA	NA	NA	NA	NA
fusarium verticillioides	JQ026487.1	Uganda	haplotype5	NA	NA	NA	NA	NA	NA
fusarium verticillioides	UgC04	Uganda	haplotype5	positive	positive	0.047	8.61808	8.61808	positive
fusarium verticillioides	UgB11	Uganda	haplotype5	positive	positive	0.047	8.61808	8.61808	positive
fusarium verticillioides	UgC03	Uganda	haplotype5	positive	positive	0.049	8.25747	8.25747	positive
fusarium verticillioides	UgC12	Uganda	haplotype5	positive	positive	0.053	7.61613	7.61613	positive
fusarium verticillioides	JQ026485.1	Uganda	haplotype5	NA	NA	NA	NA	NA	NA
fusarium verticillioides	KX681494.1	USA	haplotype5	NA	NA	NA	NA	NA	NA
fusarium verticillioides	KF715265.1	USA	haplotype5	NA	NA	NA	NA	NA	NA
fusarium verticillioides	JF740743.1	USA	haplotype5	NA	NA	NA	NA	NA	NA
fusarium verticillioides	JF740742.1	USA	haplotype5	NA	NA	NA	NA	NA	NA
fusarium verticillioides	JF740741.1	USA	haplotype5	NA	NA	NA	NA	NA	NA
fusarium verticillioides	JF740740.1	USA	haplotype5	NA	NA	NA	NA	NA	NA
fusarium verticillioides	MF803750.1	China	haplotype5	NA	NA	NA	NA	NA	NA
fusarium verticillioides	JX876489.2	India	haplotype5	NA	NA	NA	NA	NA	NA
fusarium verticillioides	MN657268.1	India	haplotype5	NA	NA	NA	NA	NA	NA
fusarium verticillioides	MN657266.1	India	haplotype5	NA	NA	NA	NA	NA	NA
fusarium verticillioides	MN861764.1	Spain	haplotype5	NA	NA	NA	NA	NA	NA
fusarium verticillioides	MG857347.1	South africa	haplotype5	NA	NA	NA	NA	NA	NA
fusarium verticillioides	JQ026491.1	Uganda	haplotype6	NA	NA	NA	NA	NA	NA
fusarium verticillioides	JQ026490.1	Uganda	haplotype6	NA	NA	NA	NA	NA	NA
fusarium verticillioides	JQ026489.1	Uganda	haplotype6	NA	NA	NA	NA	NA	NA
fusarium verticillioides	JQ026488.1	Uganda	haplotype6	NA	NA	NA	NA	NA	NA
fusarium verticillioides	UgE08	Uganda	haplotype6	positive	positive	0.047	8.61808	8.61808	positive
fusarium verticillioides	UgB01	Uganda	haplotype6	positive	positive	0.052	7.76742	7.76742	positive
fusarium verticillioides	UgC06	Uganda	haplotype6	positive	positive	0.047	8.61808	8.61808	positive
fusarium verticillioides	UgH05	Uganda	haplotype6	positive	positive	0.049	8.25747	8.25747	positive
fusarium verticillioides	MK532756.1	China	haplotype7	NA	NA	NA	NA	NA	NA
fusarium verticillioides	KX681495.1	USA	haplotype8	NA	NA	NA	NA	NA	NA
fusarium verticillioides	KU361404.1	China	haplotype9	NA	NA	NA	NA	NA	NA
fusarium verticillioides	MN861783.1	Spain	haplotype9	NA	NA	NA	NA	NA	NA
fusarium verticillioides	KU361403.1	China	haplotype10	NA	NA	NA	NA	NA	NA
fusarium verticillioides	AF273318.1	Japan	haplotype11	NA	NA	NA	NA	NA	NA
fusarium verticillioides	AF273317.1	Japan	haplotype11	NA	NA	NA	NA	NA	NA
fusarium verticillioides	AF273316.1	Japan	haplotype11	NA	NA	NA	NA	NA	NA
fusarium verticillioides	AF273315.1	Japan	haplotype11	NA	NA	NA	NA	NA	NA
fusarium verticillioides	AF273314.1	Japan	haplotype11	NA	NA	NA	NA	NA	NA
fusarium verticillioides	AF273313.1	Japan	haplotype11	NA	NA	NA	NA	NA	NA
fusarium verticillioides	AF273312.1	Japan	haplotype11	NA	NA	NA	NA	NA	NA
fusarium verticillioides	JX971228.1	India	haplotype12	NA	NA	NA	NA	NA	NA
fusarium verticillioides	MN657273.1	India	haplotype13	NA	NA	NA	NA	NA	NA
fusarium verticillioides	MN657272.1	India	haplotype13	NA	NA	NA	NA	NA	NA
fusarium verticillioides	MN657271.1	India	haplotype13	NA	NA	NA	NA	NA	NA
fusarium verticillioides	MN657270.1	India	haplotype13	NA	NA	NA	NA	NA	NA
fusarium verticillioides	MN861774.1	Spain	haplotype14	NA	NA	NA	NA	NA	NA
fusarium verticillioides	MN861767.1	Spain	haplotype15	NA	NA	NA	NA	NA	NA
fusarium verticillioides	FN179343.1	Ghana	haplotype16	NA	NA	NA	NA	NA	NA
fusarium verticillioides	FN552083.1	South africa	haplotype17	NA	NA	NA	NA	NA	NA
fusarium verticillioides	MG550935.1	Argentina	haplotype18	NA	NA	NA	NA	NA	NA
fusarium verticillioides	KX281180.1	China	haplotype19	NA	NA	NA	NA	NA	NA

## Sheet: Fusarium andiyazi
Species	Isolates	Country of origin	Haplotype group
Fusarium andiyazi	UgH02	Uganda	haplotpe1
Fusarium andiyazi	UgD12	Uganda	haplotpe1
Fusarium andiyazi	UgG12	Uganda	haplotpe2
Fusarium andiyazi	UgE01	Uganda	haplotpe3
Fusarium andiyazi	UgH01	Uganda	haplotpe3
Fusarium andiyazi	UgH06	Uganda	haplotpe4
Fusarium andiyazi	UgG06	Uganda	haplotpe5
Fusarium andiyazi	UgH08	Uganda	haplotpe6
Fusarium andiyazi	UgG05	Uganda	haplotpe6
Fusarium andiyazi	UgE05	Uganda	haplotpe7
Fusarium andiyazi	UgD06	Uganda	haplotpe7
Fusarium andiyazi	UgB07	Uganda	haplotpe7
Fusarium andiyazi	UgB02	Uganda	haplotpe7
Fusarium andiyazi	UgD09	Uganda	haplotpe7
Fusarium andiyazi	KP336407.1	Brazil	haplotpe7
Fusarium andiyazi	UgA09	Uganda	haplotpe8
Fusarium andiyazi	MG550954.1	Argentina	haplotpe9
Fusarium andiyazi	MG550936.1	Argentina	haplotpe9
Fusarium andiyazi	MG550933.1	Argentina	haplotpe9
Fusarium andiyazi	MG550927.1	Argentina	haplotpe9
Fusarium andiyazi	MN193854.1	Guyana	haplotpe9
Fusarium andiyazi	MG550951.1	Argentina	haplotpe9
Fusarium andiyazi	MG550945.1	Argentina	haplotpe9
Fusarium andiyazi	MG550940.1	Argentina	haplotpe9
Fusarium andiyazi	MG550932.1	Argentina	haplotpe9
Fusarium andiyazi	MG550928.1	Argentina	haplotpe9
Fusarium andiyazi	KM462947.1	USA	haplotpe9
Fusarium andiyazi	KM462919.1	USA	haplotpe9
Fusarium andiyazi	JX268967.1	USA	haplotpe9
Fusarium andiyazi	EU620633.1	Australia	haplotpe9
Fusarium andiyazi	EU620632.1	Australia	haplotpe9
Fusarium andiyazi	EU620631.1	Australia	haplotpe9
Fusarium andiyazi	EU620628.1	Australia	haplotpe9
Fusarium andiyazi	EU620635.1	Australia	haplotpe9
Fusarium andiyazi	LR792621.1	Nigeria	haplotpe9
Fusarium andiyazi	LR792620.1	Nigeria	haplotpe9
Fusarium andiyazi	MG550930.1	Argentina	haplotpe9
Fusarium andiyazi	MG550929.1	Argentina	haplotpe9
Fusarium andiyazi	MG550924.1	Argentina	haplotpe9
Fusarium andiyazi	GU564307.1	Brazil	haplotpe9
Fusarium andiyazi	GU564306.1	Brazil	haplotpe9
Fusarium andiyazi	GU564305.1	Brazil	haplotpe9
Fusarium andiyazi	GU564304.1	Brazil	haplotpe9
Fusarium andiyazi	GU564299.1	Brazil	haplotpe9
Fusarium andiyazi	MG902915.1	China	haplotpe10
Fusarium andiyazi	MN695971.1	China	haplotpe10
Fusarium andiyazi	JF270290.1	USA	haplotpe11
Fusarium andiyazi	KX982665.1	Italy	haplotpe11
Fusarium andiyazi	KF715266.1	USA	haplotpe12
Fusarium andiyazi	MN696056.1	China	haplotpe12
Fusarium andiyazi	MN695974.1	China	haplotpe12
Fusarium andiyazi	FN252387.1	China	haplotpe12
Fusarium andiyazi	KT257545.1	South Korea	haplotpe12
Fusarium andiyazi	KT257543.1	South Korea	haplotpe12
Fusarium andiyazi	KT257542.1	South Korea	haplotpe12
Fusarium andiyazi	JQ700203.1	South Korea	haplotpe12
Fusarium andiyazi	KX982664.1	Italy	haplotpe12
Fusarium andiyazi	GU827419.1	Italy	haplotpe12
Fusarium andiyazi	MN696061.1	China	haplotpe13
Fusarium andiyazi	MN696035.1	China	haplotpe14
Fusarium andiyazi	MN696031.1	China	haplotpe14
Fusarium andiyazi	MN696000.1	China	haplotpe14
Fusarium andiyazi	MN695999.1	China	haplotpe14
Fusarium andiyazi	MN695989.1	China	haplotpe14
Fusarium andiyazi	MN695981.1	China	haplotpe14
Fusarium andiyazi	MN695977.1	China	haplotpe14
Fusarium andiyazi	KJ137019.1	China	haplotpe14
Fusarium andiyazi	KT257544.1	South Korea	haplotpe14
Fusarium andiyazi	JF715932.1	Philippines	haplotpe15
Fusarium andiyazi	EU620634.1	Australia	haplotpe16
Fusarium andiyazi	EU620630.1	Australia	haplotpe16
Fusarium andiyazi	EU620629.1	Australia	haplotpe16
Fusarium andiyazi	EU620627.1	Australia	haplotpe16
Fusarium andiyazi	EU620626.1	Australia	haplotpe17
Fusarium andiyazi	EU620625.1	Australia	haplotpe17
Fusarium andiyazi	LR792625.1	Nigeria	haplotpe18
Fusarium andiyazi	LR792624.1	Nigeria	haplotpe18
Fusarium andiyazi	LR792623.1	Nigeria	haplotpe18
Fusarium andiyazi	KY512550.1	India	haplotpe19
Fusarium andiyazi	JX307409.1	India	haplotpe20
Fusarium andiyazi	FN252389.1	India	haplotpe21
Fusarium andiyazi	JX974611.1	India	haplotpe22
Fusarium andiyazi	KP314282.1	China	haplotpe22
Fusarium andiyazi	KP314281.1	China	haplotpe22
Fusarium andiyazi	KX852321.1	Brazil	haplotpe23
Fusarium andiyazi	MK896867.1	China	haplotpe24
Fusarium andiyazi	GU827420.1	Italy	haplotpe25
Fusarium andiyazi	JF715933.1	Philippines	haplotpe26

## Sheet: Fusarium incarnatum
Species	Isolates	Country of origin	Haplotype group
Fusarium incarnatum	KF962952.1	Spain	haplotype1
Fusarium incarnatum	JF715935.1	Philippines	haplotype1
Fusarium incarnatum	KF962951.1	Spain	haplotype2
Fusarium incarnatum	JF270187.1	USA	haplotype2
Fusarium incarnatum	MK577925.1	Azerbaijan	haplotype2
Fusarium incarnatum	MK577926.1	Azerbaijan	haplotype2
Fusarium incarnatum	JF715934.1	Philippines	haplotype3
Fusarium incarnatum	JQ004800.1	Brazil	haplotype4
Fusarium incarnatum	KY508347.1	South Korea	haplotype5
Fusarium incarnatum	MK524409.1	China	haplotype5
Fusarium incarnatum	MK524412.1	China	haplotype5
Fusarium incarnatum	FJ895279.1	USA	haplotype5
Fusarium incarnatum	KF267263.1	South Korea	haplotype6
Fusarium incarnatum	MG882013.1	China	haplotype6
Fusarium incarnatum	LN901582.1	Australia	haplotype8
Fusarium incarnatum	MN170498.1	Australia	haplotype9
Fusarium incarnatum	MN170475.1	Australia	haplotype10
Fusarium incarnatum	MN170474.1	Australia	haplotype10
Fusarium incarnatum	MN170473.1	Australia	haplotype10
Fusarium incarnatum	MN170448.1	Australia	haplotype11
Fusarium incarnatum	MN170447.1	Australia	haplotype12
Fusarium incarnatum	MN170446.1	Australia	haplotype13
Fusarium incarnatum	MN170445.1	Australia	haplotype13
Fusarium incarnatum	KY556697.1	India	haplotype14
Fusarium incarnatum	MK482293.1	Brazil	haplotype14
Fusarium incarnatum	MK482289.1	Brazil	haplotype14
Fusarium incarnatum	JX268996.1	USA	haplotype14
Fusarium incarnatum	KY524235.1	India	haplotype15
Fusarium incarnatum	MF034505.1	India	haplotype15
Fusarium incarnatum	KY512555.1	India	haplotype16
Fusarium incarnatum	HE647970.1	India	haplotype16
Fusarium incarnatum	HE647969.1	India	haplotype16
Fusarium incarnatum	KJ371936.1	India	haplotype17
Fusarium incarnatum	JX974650.1	India	haplotype18
Fusarium incarnatum	MK524407.1	China	haplotype18
Fusarium incarnatum	MK524411.1	China	haplotype18
Fusarium incarnatum	MH537594.1	China	haplotype18
Fusarium incarnatum	UgA06	Uganda	haplotype19
Fusarium incarnatum	UgG04	Uganda	haplotype19
Fusarium incarnatum	UgG03	Uganda	haplotype19
Fusarium incarnatum	UgE12	Uganda	haplotype19
Fusarium incarnatum	UgC10	Uganda	haplotype19
Fusarium incarnatum	UgB10	Uganda	haplotype19
Fusarium incarnatum	UgC02	Uganda	haplotype19
Fusarium incarnatum	UgE03	Uganda	haplotype19
Fusarium incarnatum	UgE11	Uganda	haplotype19
Fusarium incarnatum	UgF08	Uganda	haplotype19
Fusarium incarnatum	UgG09	Uganda	haplotype19
Fusarium incarnatum	UgH03	Uganda	haplotype19
Fusarium incarnatum	UgB12	Uganda	haplotype19
Fusarium incarnatum	UgD02	Uganda	haplotype19
Fusarium incarnatum	UgF03	Uganda	haplotype19
Fusarium incarnatum	UgG08	Uganda	haplotype19
Fusarium incarnatum	UgA11	Uganda	haplotype19
Fusarium incarnatum	UgH03	Uganda	haplotype19
Fusarium incarnatum	MH179132.1	Mexico	haplotype19
Fusarium incarnatum	UgF12	Uganda	haplotype20
Fusarium incarnatum	UgF05	Uganda	haplotype21
Fusarium incarnatum	MK482299.1	Brazil	haplotype22
Fusarium incarnatum	MK482298.1	Brazil	haplotype22
Fusarium incarnatum	JX269004.1	USA	haplotype23
Fusarium incarnatum	JX269001.1	USA	haplotype24
Fusarium incarnatum	MK524408.1	China	haplotype24
Fusarium incarnatum	MK524410.1	China	haplotype24
Fusarium incarnatum	MN233577.1	China	haplotype24
Fusarium incarnatum	KT224221.1	China	haplotype25
Fusarium incarnatum	KT224222.1	China	haplotype26
Fusarium incarnatum	MF502424.1	China	haplotype27
Fusarium incarnatum	MG271835.1	China	haplotype28
Fusarium incarnatum	MH979698.1	China	haplotype28
Fusarium incarnatum	KT313002.1	China	haplotype29
Fusarium incarnatum	JX268971.1	USA	haplotype30
Fusarium incarnatum	KU507163.1	USA	haplotype31
Fusarium incarnatum	KC820972.1	USA	haplotype32
Fusarium incarnatum	KC820973.1	USA	haplotype33

## Sheet: fusarium equiseti 
Species	Isolates	Country of origin	Haplotype group
fusarium equiseti	KP881272.1	USA	haplotype1
fusarium equiseti	KP881270.1	USA	haplotype1
fusarium equiseti	KU904423.1	USA	haplotype1
fusarium equiseti	GQ848542.1	Italy	haplotype1
fusarium equiseti	KP881271.1	USA	haplotype2
fusarium equiseti	EF152431.2	USA	haplotype3
fusarium equiseti	KJ854377.1	Argentina	haplotype4
fusarium equiseti	KY688192.1	Italy	haplotype5
fusarium equiseti	GQ848543.1	Italy	haplotype6
fusarium equiseti	GQ848541.1	Italy	haplotype6
fusarium equiseti	JN127347.1	Italy	haplotype7
fusarium equiseti	GU250564.1	Italy	haplotype8
fusarium equiseti	GU250562.1	Italy	haplotype9
fusarium equiseti	GU250561.1	Italy	haplotype9
fusarium equiseti	LS423231.1	Italy	haplotype10
fusarium equiseti	LS423183.1	Italy	haplotype11
fusarium equiseti	LN901583.1	Italy	haplotype12
fusarium equiseti	LN901579.1	Italy	haplotype13
fusarium equiseti	KM230885.1	USA	haplotype14
fusarium equiseti	KM230884.1	USA	haplotype14
fusarium equiseti	KM230883.1	USA	haplotype14
fusarium equiseti	GQ856979.1	USA	haplotype15
fusarium equiseti	KF514661.1	Korea	haplotype15
fusarium equiseti	MN892353.1	China	haplotype15
fusarium equiseti	MN892352.1	China	haplotype15
fusarium equiseti	MK630325.1	China	haplotype15
fusarium equiseti	KX576659.1	China	haplotype15
fusarium equiseti	KF754798.1	China	haplotype15
fusarium equiseti	KX966230.1	China	haplotype15
fusarium equiseti	KX966236.1	China	haplotype15
fusarium equiseti	[KX940971.1	USA	haplotype16
fusarium equiseti	MH367033.1	Korea	haplotype17
fusarium equiseti	MH423915.1	Korea	haplotype18
fusarium equiseti	MN892351.1	China	haplotype19
fusarium equiseti	KX966237.1	China	haplotype19
fusarium equiseti	MG839498.1	China	haplotype20
fusarium equiseti	MG839497.1	China	haplotype20
fusarium equiseti	MG839496.1	China	haplotype20
fusarium equiseti	KX966235.1	China	haplotype21
fusarium equiseti	UgC09	Uganda	haplotype22
fusarium equiseti	UgC11	Uganda	haplotype22
fusarium equiseti	UgD11	Uganda	haplotype22
fusarium equiseti	UgE04	Uganda	haplotype22
fusarium equiseti	UgE06	Uganda	haplotype22
fusarium equiseti	UgF06	Uganda	haplotype22
fusarium equiseti	UgA05	Uganda	haplotype22
fusarium equiseti	UgF02	Uganda	haplotype23
fusarium equiseti	UgF11	Uganda	haplotype24
fusarium equiseti	UgG02	Uganda	haplotype24
